# Supplementary material for: Gut–Brain Interaction Disorders and Anorexia Nervosa: Psychopathological Asset, Disgust, and Gastrointestinal Symptoms
Source: Nutrients. 2023 May 27;15(11):2501. doi: 10.3390/nu15112501 (PMC10255922; doi:10.3390/nu15112501)
Supplement: Supplementary file 1 [file nutrients-15-02501-s001.zip]

Archive with 1 entries (1 files):
- nutrients-2380846-supplementary.pdf
